# Supplementary material for: Effects of Exogenous Melatonin on Life History Traits and Cold Tolerance of Leguminivora glycinivorella (Lepidoptera: Tortricidae)
Source: Biology (Basel). 2026 May 9;15(10):750. doi: 10.3390/biology15100750 (PMC13203486; doi:10.3390/biology15100750)
Supplement: Supplementary file 1 [file biology-15-00750-s001.zip]

Archive with 1 entries (1 files):
- biology-4265707-supplementary.pdf
